# Supplementary material for: In Vitro and In Vivo Antihyperglycemic Effects of New Metabiotics from Boletus edulis
Source: Life (Basel). 2023 Dec 30;14(1):68. doi: 10.3390/life14010068 (PMC10817235; doi:10.3390/life14010068)
Supplement: Supplementary file 1 [file life-14-00068-s001.zip]

Archive with 1 entries (1 files):
- life-2796162-supplementary.pdf
